# Supplementary material for: The Regulatory Role of Ferric Uptake Regulator (Fur) during Anaerobic Respiration of Shewanella piezotolerans WP3
Source: PLoS One. 2013 Oct 4;8(10):e75588. doi: 10.1371/journal.pone.0075588 (PMC3790847; doi:10.1371/journal.pone.0075588)
Supplement: Table S3 — Genes containing a putative Fur binding site in WP3. (XLSX) [file pone.0075588.s008.xlsx]

## Sheet: Sheet1
OperonID	Synonym	Gene product	Position	Predicted Fur binding site	Score
1	swp_4138	Conserved hypothetical protein	-124/-44	AAATGATAATGATTGCTATTA/AAATACAAATCGTTATCATTT	5.3/5.7
1	swp_4137	Hypothetical protein	-	-	-
1	swp_4146	Uncharacterized iron-regulated membrane protein, PiuB	-	-	-
2	swp_2595	Two component transcriptional regulator, Winged helix family	-9	CAATGATAATTGTTCGCATTT	5.5
3	swp_3175	Hypothetical protein	-56	AATTGATAACGATTTTCATTT	6.1
4	swp_4367	Conserved hypothetical signal peptide protein, possibly porin	-81	AAATGAGAATAATTTGCATTA	6
4	swp_4368	FMN-binding domain-containing protein	-	-	-
4	swp_4369	PepSY-associated TM helix domain-containing protein	-	-	-
5	swp_4927	Hypothetical outer membrane protein	-86	AAATACAACCGATTATCATTT	5
6	swp_1175	Bacterioferritin subunit 2	-118	TAATGATAATAATTATCTTTA	5.5
6	swp_1176	Bacterioferritin subunit 1	-	-	-
7	swp_5150	TonB-dependent siderophore receptor	-68	GAATAAAAACAATTCTCATTT	5.6
8	swp_0953	TonB-dependent heme receptor	-76	AAGTGATAATCATTATCATTC	5.7
9	swp_5137	Conserved hypothetical inner membrane protein	-46	AAATGATAATCGTTATCATCT	6.1
10	swp_3303	TonB-dependent siderophore receptor	-155	TATTGATAGCAATTCTCATTA	5.2
11	swp_3979	TonB mediated energy transduction system, energy transducer component, TonB	-183	AAATGAAAATCATTATCATTT	6.5
11	swp_3980	TonB mediated energy transduction system, inner membrane component, ExbB	-	-	-
11	swp_3981	TonB mediated energy transduction system, inner membrane component, ExbD	-	-	-
11	swp_3982	ABC hemin transporter, periplasmic ligand-binding subunit, HmuB	-	-	-
11	swp_3983	ABC hemin transporter, inner membrane subunit, HmuC	-	-	-
11	swp_3984	ABC hemin transporter, ATPase subunit, HmuD	-	-	-
12	swp_0167	Ferritin, Ftn	-110	AAATGAAAACCATTATTATTT	6
13	swp_4049	Conserved hypothetical signal peptide protein	-86	TAATGCAAATCGTTCTCATTT	5.8
13	swp_4048	Iron-regulated protein A precursor	-	-	-
13	swp_4047	Thiol oxidoreductase	-	-	-
14	swp_3985	Coproporphyrinogen III oxidase	-48	AGTTGATAATGATTATCATTA	5.9
15	swp_3568	TonB-dependent receptor	-51	TAATGATAATGGTTATCATCA	5.8
16	swp_3272	Periplasmic decaheme cytochrome c, MtrD	-339/-239	AAACGATAATAATTTTCAATT/AAATAGTAATGGTTATTATTT	5.7/5.3
16	swp_3273	Outer membrane protein, MtrE	-	-	-
16	swp_3274	Surface localized decaheme cytochrome c lipoprotein, MtrF	-	-	-
16	swp_3275	Surface localized decaheme cytochrome c lipoprotein, OmcA	-	-	-
17	swp_0771	Bacterioferritin-associated ferredoxin	-57	CATTGAGAATCGTTTTCATTT	5.6
18	swp_3271	Ferrous iron transport protein A	-125	AATTGAAAATTATTATCGTTT	5.7
18	swp_3270	Ferrous iron transport protein B	-	-	-
19	swp_3978	TonB-dependent haem/haemoglobin receptor, HmuA	-143	AAATGATAATGATTTTCATTT	6.5
19	swp_3976	Putative heme iron utilization protein	-	-	-
20	swp_3069	Inner membrane protein with PepSY TM helix	-102	TGATCATAATTGTTTTAAATC	4.3
20	swp_3071	Putative exported protein	-	-	-
21	swp_0160	Iron-regulated inner membrane protein	-456	AATTGCGAATCATTCACATTT	5.3
21	swp_0159	Iron-regulated membrane protein	-	-	-
22	swp_1134	TonB-dependent ferric achromobactin receptor	-108	CAACAATAATCATTATCATTT	5.2
23	swp_4107	ABC iron(III) transporter, periplasmic ligand-binding subunit, FbpA	-60	AATTGAGAACTATTATCAGCA	5.2
23	swp_4106	ABC iron(III) transporter, inner membrane subunit, FbpB	-	-	-
23	swp_4105	ABC iron(III) transporter, ATPase subunit, FbpC	-	-	-
24	swp_0161	TonB-dependent receptor	-104	AAATGTGAATGATTCGCAATT	5.3
25	swp_3413	Conserved hypothetical protein	-91	GAATAAAAATGGTTATCAATA	5.2
25	swp_3414	Iron-regulated membrane protein	-	-	-
25	swp_3415	Conserved hypothetical inner membrane protein	-	-	-
26	swp_0085	Vibrioferrin ligase/carboxylase protein PvsA	-111/-271	AAATCGTAATAATTATCATTT/GGATGCCAATTGTTCTCATTT	5.6/5
26	swp_0086	Vibrioferrin amide bond forming protein PvsB	-	-	-
26	swp_0087	Vibrioferrin membrane-spanning transport protein PvsC	-	-	-
26	swp_0088	Vibrioferrin biosynthesis protein, PvsD	-	-	-
26	swp_0089	Vibrioferrin biosynthesis protein, PvsE	-	-	-
27	swp_0084	Putative siderophore biosynthesis protein, HpcH/HpaI aldolase family	-206	AAATGATAATTATTACGATTT	5.6
27	swp_0083	TonB-dependent siderophore receptor	-	-	-
28	swp_0926	TonB-dependent siderophore receptor	-94	TGTTGAGATTAATTATCATTT	5.6
29	swp_4957	Outer membrane receptor protein, mostly Fe transport	-84	GAATGAGAATCAATATCATTT	5.7
29	swp_4956	Probable zinc protease	-	-	-
29	swp_4955	ABC-type uncharacterized transport system, permease and ATPase components	-	-	-
29	swp_4954	TonB mediate energy transduction system, conserved hypothetical periplasmic component	-	-	-
29	swp_4953	TonB mediated energy transduction system, inner membrane component, TtpC	-	-	-
29	swp_4952	TonB mediated energy transduction system, inner membrane component, ExbB	-	-	-
29	swp_4950	TonB mediated energy transduction system, membrane anchored component, ExbD	-	-	-
29	swp_4949	Hypothetical protein	-	-	-
29	swp_4948	TonB mediated energy transduction system, energy transducer component, TonB	-	-	-
29	swp_4947	TPR repeat-containing protein	-	-	-
30	swp_3598	Hypothetical inner membrane protein	-43	TAATGATAATGATTATCAATT	6.1
31	swp_2763	Signalling protein with EAL domain	29	TAATGTTAATAATTATCATTA	5.6
32	swp_2093	S-(hydroxymethyl)glutathione dehydrogenase (EC 1.1.1.284)	-111	ATATTAGAGGGATTATCATTT	4.6
33	swp_3277	Surface localized decaheme cytochrome c lipoprotein, MtrH	-67	AAATGAGATTTGTTCTCAAAC	5
34	swp_4456	Periplasmic nitrate reductase component NapD	-280	AGATAAGAATAATTATCATTT	5.8
34	swp_4457	nitrate reductase catalytic subunit	-	-	-
34	swp_4458	Nitrate reductase cytochrome c-type subunit (NapB)	-	-	-
35	swp_4139	Outer membrane protein	-204/-140	TATTAATAATGATTATCATTT/AAATGATAATCATTATTAATA	5.7/5.7
36	swp_3966	hypothetical protein	-44	AAATACAAATCGTTATCATTT	5.5
37	swp_3820	hypothetical protein	-76	AAGTGATAATCATTATCATTC	5.5
38	swp_3806	Nitric oxide -responding transcriptional regulator Dnr (Crp/Fnr family)	-113	AAATGATAACGATTTGTATTT	5.5
39	swp_3805	Methyltransferase type Ⅱ	-33	TAATAGCAATCATTATCATTT	5.2
40	swp_3764	2-keto-3-deoxy-D-arabino-heptulosonate-7-phosphate synthase I alpha	-142	TAATGCAAATAAATATCATTT	5.5
40	swp_3763	bifunctional chorismate mutase/prephenate dehydrogenase	-	-	-
41	swp_3597	lipoprotein, putative	-145	AATTGATAATCATTATCATTA
42	swp_3461	Doubled CXXCH motif protein	-86	GATTGATAACTATTCTCATCA	5.3
42	swp_3460	Outer membrane protein	-	-	-
42	swp_3459	Twin-arginine translocation pathway signal	-	-	-
42	swp_3458	Anaerobic dimethyl sulfoxide reductase, B subunit	-	-	-
43	swp_3111	DNA topoisomerase III	-122	AAATGAGAATGATTCTCAATA	6
44	swp_3075	DNA-binding response regulator	-46	AAATGAGAACAATTGGCATCC	5
44	swp_3076	Sensory transduction protein kinase	-	-	-
45	swp_3074	heme-hemopexin utilization protein C	-138	CAATAAAAATGATTCTCATTA	5.4
46	swp_2635	Hypothetical nudix hydrolase YeaB	-118	TAATGATAATAATTATCTTTA	5.4
47	swp_2097	Ferrichrome-iron receptor	-209	GTTTGATAATCATTCTCATTA	5.2
47	swp_2098	hypothetical protein	-	-	-
47	swp_2099	Ferrichrome transport ATP-binding protein FhuC	-	-	-
47	swp_2100	Ferrichrome-binding protein	-	-	-
47	swp_2101	iron-hydroxamate transporter permease subunit	-	-	-
48	swp_2084	VCBS	-239	AAATAGTAATGGTTATTATTT	5.2
49	swp_1892	Azurin	-229	AAATGATATCCATTCTCAGCT	5.2
50	swp_1568	hypothetical protein	-60	AATTGAGAACTATTATCAGCA	5.2
51	swp_1224	Lipoprotein nlpI precursor	-91	GAATAAAAATGGTTATCAATA	5.2
52	swp_0925	hypothetical protein	-149	AAATGATAAAGATTATAATAT	5
53	swp_0756	Sel1 domain protein repeat-containing protein precursor	-89	TGATGATAATTAAGCTCATTT	5
